# Supplementary material for: Biofilms in Surgical Site Infections: Recent Advances and Novel Prevention and Eradication Strategies
Source: Antibiotics (Basel). 2022 Jan 7;11(1):69. doi: 10.3390/antibiotics11010069 (PMC8773207; doi:10.3390/antibiotics11010069)
Supplement: Supplementary file 1 [file antibiotics-11-00069-s001.zip]

Archive with 1 entries (1 files):
- antibiotics-1477802-supplementary.pdf
